# Supplementary material for: Open Anterolateral Cordotomy for Cancer Pain: Indication, Efficacy, and Safety: A Systematic Literature Review
Source: J Clin Med. 2026 Mar 10;15(6):2111. doi: 10.3390/jcm15062111 (PMC13026434; doi:10.3390/jcm15062111)
Supplement: Supplementary file 1 [file jcm-15-02111-s001.zip]

Archive with 1 entries (1 files):
- jcm-4148385-supplementary.pdf
